# Supplementary material for: Environmental selection and evolutionary process jointly shape genomic and functional profiles of mangrove rhizosphere microbiomes
Source: mLife. 2023 Sep 3;2(3):253–66. doi: 10.1002/mlf2.12077 (PMC10989796; doi:10.1002/mlf2.12077)
Supplement: Supplementary file 1 — Supporting information. [file MLF2-2-253-s001.xlsx]

## Sheet: Dataset S1
The assembly statistics of 41 MAGs recovered from mangrove rhizospheres
bin	completeness	contamination	GC	N50	classification
KO-156	66.37	0.862	0.633	6944	d__Bacteria;p__Proteobacteria;c__Gammaproteobacteria;o__Xanthomonadales;f__SZUA-36
KO-23	89.7	2.23	0.534	48789	d__Bacteria;p__Proteobacteria;c__Gammaproteobacteria;o__Thiohalomonadales;f__SZUA-152;g__SZUA-152
KO-111	65.51	0	0.62	5483	d__Bacteria;p__Proteobacteria;c__Gammaproteobacteria;o__Thiohalobacterales;f__Thiohalobacteraceae;g__UBA9214
KO-80	94.57	2.298	0.493	75177	d__Bacteria;p__Proteobacteria;c__Gammaproteobacteria;o__SZUA-229;f__SZUA-229
KO-7	79.31	4.672	0.584	11837	d__Bacteria;p__Proteobacteria;c__Gammaproteobacteria;o__Chromatiales;f__Sedimenticolaceae;g__;s__
KO-113	95.45	2.293	0.571	41520	d__Bacteria;p__Proteobacteria;c__Gammaproteobacteria;o__Chromatiales;f__Sedimenticolaceae
KO-5	90.57	2.087	0.62	9464	d__Bacteria;p__Proteobacteria;c__Gammaproteobacteria;o__Chromatiales;f__Sedimenticolaceae
KO-53	81.18	3.144	0.454	6754	d__Bacteria;p__Proteobacteria;c__Gammaproteobacteria;o__Burkholderiales;f__Nitrosomonadaceae;g__Nitrosomonas
KO-21	88.7	3.556	0.644	7233	d__Bacteria;p__Proteobacteria;c__Alphaproteobacteria;o__Rhodobacterales;f__Rhodobacteraceae;g__HL-12
KO-95	63.38	1.021	0.625	14181	d__Bacteria;p__Proteobacteria;c__Alphaproteobacteria;o__Rhizobiales;f__Hyphomicrobiaceae;g__Hyphomicrobium;s__
KO-90	72.41	3.448	0.605	8287	d__Bacteria;p__Nitrospinota;c__Nitrospinia;o__Nitrospinales;f__Nitrospinaceae;g__SZUA-259;s__SZUA-259 sp003246675
KO-120	72.01	2.508	0.67	12083	d__Bacteria;p__Myxococcota;c__XYA12-FULL-58-9;o__XYA12-FULL-58-9;f__XYA12-FULL-58-9;g__;s__
KO-22	98.87	3.37	0.364	34646	d__Bacteria;p__Fusobacteriota;c__Fusobacteriia;o__Fusobacteriales;f__Fusobacteriaceae;g__Ilyobacter_A;s__Ilyobacter_A polytropus
KO-89	80.03	0	0.45	4722	d__Bacteria;p__Firmicutes_A;c__Clostridia;o__Lachnospirales;f__Vallitaleaceae
KO-175	76.27	0.967	0.552	9326	d__Bacteria;p__Desulfuromonadota;c__Desulfuromonadia;o__Desulfuromonadales;f__BM103
KO-45	85.71	3.488	0.475	19305	d__Bacteria;p__Desulfobacterota;c__Desulfobulbia;o__Desulfobulbales;f__BM004;g__BM004;s__BM004 sp002868955
KO-43	80.35	2.529	0.515	32080	d__Bacteria;p__Desulfobacterota;c__Desulfobulbia;o__Desulfobulbales;f__BM004
KO-15	60.8	2.551	0.593	3645	d__Bacteria;p__Desulfobacterota;c__Desulfobacteria;o__Desulfobacterales;f__Desulfosarcinaceae;g__;s__
KO-139	79.85	2.878	0.478	21899	d__Bacteria;p__Desulfobacterota;c__Desulfobacteria;o__Desulfobacterales;f__BuS5
KO-14	92.9	1.827	0.547	38967	d__Bacteria;p__Desulfobacterota;c__Desulfobacteria;o__Desulfobacterales
KO-39	60	2.909	0.5	9757	d__Bacteria;p__Chloroflexota;c__Anaerolineae;o__Anaerolineales;f__UBA4823_A;g__;s__
KO-162	93.27	3.187	0.346	16510	d__Bacteria;p__Campylobacterota;c__Campylobacteria;o__Campylobacterales;f__Sulfurimonadaceae
KO-128	69.46	4.241	0.578	4368	d__Bacteria;p__Bacteroidota;c__Bacteroidia;o__Flavobacteriales;f__Flavobacteriaceae;g__Robiginitalea;s__
KO-177	72.65	2.231	0.493	6431	d__Bacteria;p__Bacteroidota;c__Bacteroidia;o__Flavobacteriales;f__Flavobacteriaceae;g__CG1-02-35-72
KO-34	72.59	2.473	0.539	7308	d__Bacteria;p__Bacteroidota;c__Bacteroidia;o__Flavobacteriales;f__Flavobacteriaceae;g__CG1-02-35-72
SA-51	73.39	2.406	0.501	8030	d__Bacteria;p__Proteobacteria;c__Gammaproteobacteria;o__SZUA-229;f__SZUA-229
SA-171	63.1	4.655	0.433	4431	d__Bacteria;p__Proteobacteria;c__Gammaproteobacteria;o__Enterobacterales;f__Vibrionaceae;g__Vibrio;s__
SA-78	93.3	2.944	0.561	26077	d__Bacteria;p__Proteobacteria;c__Gammaproteobacteria;o__Chromatiales;f__Sedimenticolaceae;g__Thiodiazotropha
SA-161	92.25	2.497	0.587	31286	d__Bacteria;p__Proteobacteria;c__Gammaproteobacteria;o__Chromatiales;f__Sedimenticolaceae
SA-73	86.74	3.355	0.64	31204	d__Bacteria;p__Proteobacteria;c__Gammaproteobacteria;o__Burkholderiales;f__Rhodocyclaceae;g__Fen-999
SA-100	97.48	2.073	0.455	28621	d__Bacteria;p__Proteobacteria;c__Gammaproteobacteria;o__Burkholderiales;f__Nitrosomonadaceae;g__Nitrosomonas
SA-163	85.19	4.579	0.614	16117	d__Bacteria;p__Proteobacteria;c__Gammaproteobacteria;o__BM003;f__BM003;g__BM003
SA-123	82.06	1.724	0.63	13437	d__Bacteria;p__Proteobacteria;c__Gammaproteobacteria;o__BM003;f__BM003
SA-114	90.41	3.44	0.639	8959	d__Bacteria;p__Proteobacteria;c__Alphaproteobacteria;o__Rhizobiales;f__Lutibaculaceae
SA-11	75.07	3.818	0.46	4851	d__Bacteria;p__Nitrospirota;c__Thermodesulfovibrionia;o__UBA6902;f__UBA6902;g__;s__
SA-76	79.84	3.737	0.549	15646	d__Bacteria;p__Nitrospirota;c__Nitrospiria;o__Nitrospirales;f__Nitrospiraceae;g__Nitrospira
SA-24	80.92	2.232	0.548	6914	d__Bacteria;p__Desulfuromonadota;c__Desulfuromonadia;o__Desulfuromonadales;f__BM103
SA-7	85.36	4.216	0.508	5100	d__Bacteria;p__Desulfobacterota;c__Syntrophobacteria;o__BM002;f__BM002;g__BM002
SA-181	75.02	2.209	0.515	7586	d__Bacteria;p__Desulfobacterota;c__Desulfobacteria;o__Desulfobacterales;f__Desulfosarcinaceae_A
SA-166	64.1	0	0.581	4586	d__Bacteria;p__Bacteroidota;c__Bacteroidia;o__Flavobacteriales;f__Flavobacteriaceae;g__Robiginitalea
SA-154	67.36	2.348	0.539	5886	d__Bacteria;p__Bacteroidota;c__Bacteroidia;o__Flavobacteriales;f__Flavobacteriaceae;g__CG1-02-35-72;s__
