# Supplementary material for: Environmental selection and evolutionary process jointly shape genomic and functional profiles of mangrove rhizosphere microbiomes
Source: mLife. 2023 Sep 3;2(3):253–66. doi: 10.1002/mlf2.12077 (PMC10989796; doi:10.1002/mlf2.12077)
Supplement: Supplementary file 2 — Supporting information. [file MLF2-2-253-s003.xlsx]

## Sheet: Dataset S2
Summary of genes related to C, N, S cycling and transporters in the recovered MAGs
	Sulfur cycling																																											Nitrogen cycling
	sat	qmoA	aprA	aprB	dsrA	dsrB	dsrC	dsrE	dsrF	dsrH	dsrM	dsrK	dsrJ	dsrO	dsrP	dsrL	soxA	soxB	soxC	soxD	soxX	soxY	soxZ	cysC	cysD	cysH	cysI	cysJ	cysN	cysQ	fccA	fccB	glpE	sorA	sqr	sseA	asrA	asrB	hydA	hydG	psrA	ttrB	ttrC	hao	napA	napB	narG	narH	narI
KO-95
KO-21
KO-53
KO-5
KO-113
KO-7
KO-80
KO-111
KO-23
KO-156
SA-114
SA-123
SA-163
SA-100
SA-73
SA-161
SA-78
SA-171
SA-51
[truncated: 33 more columns]
